# Supplementary material for: Exploratory Analysis of Molecular Subtypes in Early-Stage Osteosarcoma: Identifying Resistance and Optimizing Therapy
Source: Cancers (Basel). 2025 May 16;17(10):1677. doi: 10.3390/cancers17101677 (PMC12109990; doi:10.3390/cancers17101677)
Supplement: Supplementary file 1 [file cancers-17-01677-s001.zip]

Archive with 1 entries (1 files):
- cancers-3551809-supplementary.pdf
